# Supplementary material for: Antinociceptive, Sedative and Excitatory Effects of Intravenous Butorphanol Administered Alone or in Combination with Detomidine in Calves: A Prospective, Randomized, Blinded Cross-Over Study
Source: Animals (Basel). 2023 Jun 9;13(12):1943. doi: 10.3390/ani13121943 (PMC10295376; doi:10.3390/ani13121943)
Supplement: Supplementary file 1 [file animals-13-01943-s001.zip]

Archive with 1 entries (1 files):
- animals-2356174-supplementary.pdf
